# Supplementary material for: Protocol for the quantification of melatonin and AFMK in cerebrospinal fluid by LC-MS/MS
Source: STAR Protoc. 2025 Oct 22;6(4):104145. doi: 10.1016/j.xpro.2025.104145 (PMC12590424; doi:10.1016/j.xpro.2025.104145)
Supplement: Data S2. Template quantifications and statistical analysis of isotopic dilution, related to expected outcomes (quantification and statistical analysis) [file mmc2.xlsx]

## Sheet: Melatonin
Melatonin
Transitions	Area			Isotopic relative abundance									standard mel 13C (ppbs)	standard mel 13C weigh/ sample weigh	natural mw/13C mw	R	standard mel 13C weigh	sample weigh (g)	13C melatonin molar fraction	natural melatonin molar fraction		natural mel sample concentration (ng/ml)	natural mel sample concentration (pg/ml)
LCR 1				natural melatonin	13C melatonin		13C melatonin molar fraction	natural melatonin molar fraction				CSF 1	0.147223	0.247934	0.995713	0.173021	0.024	0.0968	0.822215	0.142261		0.00628846	6.28846
233,1 -> 174,1	723	0.131455		0.881813	0.00722255		0.822215	0.142261	0			CSF 2	0.147223	0.247168	0.995713	0.179421	0.024	0.0971	0.833543	0.149555		0.00650092	6.50092
234,1 -> 175,1	4081	0.742		0.109686	0.885271		0.0224622	0.0225221	#N/A			CSF 3	0.147223	0.250259	0.995713	0.30142	0.0242	0.0967	0.766904	0.23116		0.0110578	11.0578
235,1 -> 176,1	523	0.0950909		0.00806055	0.100506		0.998638	0.0198398	#N/A			CSF 1.1	0.147223	0.245322	0.995713	0.225659	0.0236	0.0962	0.816379	0.184224		0.0081152	8.1152
236,1 -> 177,1	173	0.0314545		0.000440349	0.00700123		733.057	2	#N/A			CSF 2.1	0.147223	0.245047	0.995713	0.20523	0.0235	0.0959	0.833033	0.170964		0.00737224	7.37224
	5500						0.577089	0.000787236	#N/A			CSF 3.1	0.147223	0.243776	0.995713	0.39398	0.0235	0.0964	0.714284	0.281413		0.0140791	14.0791
Transitions	Area
LCR 2				natural melatonin	13C melatonin		13C melatonin molar fraction	natural melatonin molar fraction
233,1 -> 174,1	653	0.137997		0.881813	0.00722255		0.833543	0.149555	0				CSF 1 and CSF 1.1 duplicated
234,1 -> 175,1	3559	0.752113		0.109686	0.885271		0.0156458	0.0156875	#N/A				CSF 2 and CSF 2.1 duplicated
235,1 -> 176,1	494	0.104396		0.00806055	0.100506		0.999359	0.0138192	#N/A				CSF 3 and CSF 3.1 duplicated
236,1 -> 177,1	26	0.00549451		0.000440349	0.00700123		1558.53	2	#N/A
	4732						0.595264	0.00038194	#N/A
Transitions	Area
LCR 3				natural melatonin	13C melatonin		13C melatonin molar fraction	natural melatonin molar fraction
233,1 -> 174,1	1221	0.209398		0.881813	0.00722255		0.766904	0.23116	0
234,1 -> 175,1	4104	0.703824		0.109686	0.885271		0.00354377	0.00355322	#N/A
235,1 -> 176,1	484	0.0830046		0.00806055	0.100506		0.999964	0.00313004	#N/A
236,1 -> 177,1	22	0.00377294		0.000440349	0.00700123		27870.4	2	#N/A
	5831						0.546101	1.95943e-05	#N/A
Transitions	Area
LCR 1.1				natural melatonin	13C melatonin		13C melatonin molar fraction	natural melatonin molar fraction
233,1 -> 174,1	1173	0.168365		0.881813	0.00722255		0.816379	0.184224	0
234,1 -> 175,1	5173	0.7425		0.109686	0.885271		0.00467701	0.00468948	#N/A
235,1 -> 176,1	610	0.0875556		0.00806055	0.100506		0.999942	0.00413098	#N/A
236,1 -> 177,1	11	0.00157887		0.000440349	0.00700123		17207.4	2	#N/A
	6967						0.587288	3.413e-05	#N/A
Transitions	Area
LCR 2.1				natural melatonin	13C melatonin		13C melatonin molar fraction	natural melatonin molar fraction
233,1 -> 174,1	1244	0.156754		0.881813	0.00722255		0.833033	0.170964	0
234,1 -> 175,1	6005	0.756678		0.109686	0.885271		0.0033	0.0033088	#N/A
235,1 -> 176,1	643	0.0810232		0.00806055	0.100506		0.999972	0.00291473	#N/A
236,1 -> 177,1	44	0.00554435		0.000440349	0.00700123		35530.6	2	#N/A
	7936						0.603713	1.69913e-05	#N/A
Transitions	Area
LCR 3.1				natural melatonin	13C melatonin		13C melatonin molar fraction	natural melatonin molar fraction
233,1 -> 174,1	1482	0.253333		0.881813	0.00722255		0.714284	0.281413	0
234,1 -> 175,1	3877	0.662735		0.109686	0.885271		0.00331907	0.00332791	#N/A
235,1 -> 176,1	457	0.0781197		0.00806055	0.100506		0.999966	0.00293157	#N/A
236,1 -> 177,1	34	0.00581197		0.000440349	0.00700123		29643.2	2	#N/A
	5850						0.509515	1.71882e-05	#N/A

## Sheet: AFMK
AFMK
Transitions	Area			Isotopic relative abundance									standard AFMK 13C (ppbs)	standard AFMK 13C weigh/ sample weigh	natural mw/13C mw	R	standard AFMK 13C weigh	sample weigh (g)	13C AFMK molar fraction	natural AFMK molar fraction		natural AFMK sample concentration (ng/ml)	natural AFMK sample concentration (pg/ml)
LCR 1				natural AFMK	13C AFMK		13C AFMK molar fraction	natural AFMK molar fraction				CSF 1	0.692377	0.255165	0.99623	0.0261192	0.0247	0.0968	0.971625	0.0253781		0.00459711	4.59711
265,1 -> 178,1	85	0.0318352		0.889342	0.00953205		0.971625	0.0253781	0			CSF 2	0.692377	0.244078	0.99623	0.0142811	0.0237	0.0971	0.984502	0.0140597		0.00240432	2.40432
266,1 -> 179,1	2317	0.86779		0.101343	0.890701		0.00184249	0.00184324	#N/A			CSF 3	0.692377	0.250259	0.99623	0.0140581	0.0242	0.0967	0.997621	0.0140246		0.00242671	2.42671
267,1 -> 180,1	244	0.0913858		0.00890302	0.0918475		0.999993	0.00163719	#N/A			CSF 1.1	0.692377	0.248441	0.99623	0.028188	0.0239	0.0962	0.973513	0.0274414		0.00483047	4.83047
268,1 -> 181,1	24	0.00898876		0.000578242	0.00791957		142237	2	#N/A			CSF 2.1	0.692377	0.244004	0.99623	0.0190155	0.0234	0.0959	0.981466	0.0186631		0.00320042	3.20042
	2670						0.7625	5.36076e-06	#N/A			CSF 3.1	0.692377	0.201245	0.99623	0.0199873	0.0194	0.0964	0.977187	0.0195313		0.00277448	2.77448
Transitions	Area
LCR 2				natural AFMK	13C AFMK		13C AFMK molar fraction	natural AFMK molar fraction
265,1 -> 178,1	57	0.0218894		0.889342	0.00953205		0.984502	0.0140597	0
266,1 -> 179,1	2287	0.878264		0.101343	0.890701		0.000898603	0.000898972	#N/A				CSF 1 and CSF 1.1 duplicated
267,1 -> 180,1	237	0.0910138		0.00890302	0.0918475		0.999998	0.000798476	#N/A				CSF 2 and CSF 2.1 duplicated
268,1 -> 181,1	23	0.00883257		0.000578242	0.00791957		611850	2	#N/A				CSF 3 and CSF 3.1 duplicated
	2604						0.780187	1.27513e-06	#N/A
Transitions	Area
LCR 3				natural AFMK	13C AFMK		13C AFMK molar fraction	natural AFMK molar fraction
265,1 -> 178,1	67	0.0219672		0.889342	0.00953205		0.997621	0.0140246	0
266,1 -> 179,1	2717	0.89082		0.101343	0.890701		0.00717842	0.00718136	#N/A
267,1 -> 180,1	257	0.0842623		0.00890302	0.0918475		0.999898	0.00637856	#N/A
268,1 -> 181,1	9	0.00295082		0.000578242	0.00791957		9844.52	2	#N/A
	3050						0.80107	8.13721e-05	#N/A
Transitions	Area
LCR 1.1				natural AFMK	13C AFMK		13C AFMK molar fraction	natural AFMK molar fraction
233,1 -> 174,1	193	0.0336883		0.889342	0.00953205		0.973513	0.0274414	0
234,1 -> 175,1	4982	0.869611		0.101343	0.890701		0.00381758	0.00381914	#N/A
235,1 -> 176,1	531	0.0926863		0.00890302	0.0918475		0.99997	0.0033922	#N/A
236,1 -> 177,1	23	0.00401466		0.000578242	0.00791957		33281.4	2	#N/A
	5729						0.765942	2.30141e-05	#N/A
Transitions	Area
LCR 2.1				natural AFMK	13C AFMK		13C AFMK molar fraction	natural AFMK molar fraction
233,1 -> 174,1	142	0.0259503		0.889342	0.00953205		0.981466	0.0186631	0
234,1 -> 175,1	4795	0.876279		0.101343	0.890701		0.00213104	0.00213192	#N/A
235,1 -> 176,1	483	0.0882675		0.00890302	0.0918475		0.999991	0.00189359	#N/A
236,1 -> 177,1	52	0.00950292		0.000578242	0.00791957		108266	2	#N/A
	5472						0.776413	7.17137e-06	#N/A
Transitions	Area
LCR 3.1				natural AFMK	13C AFMK		13C AFMK molar fraction	natural AFMK molar fraction
233,1 -> 174,1	78	0.0266849		0.889342	0.00953205		0.977187	0.0195313	0
234,1 -> 175,1	2550	0.872391		0.101343	0.890701		0.00313001	0.00313129	#N/A
235,1 -> 176,1	261	0.0892918		0.00890302	0.0918475		0.99998	0.00278125	#N/A
236,1 -> 177,1	34	0.0116319		0.000578242	0.00791957		49763.3	2	#N/A
	2923						0.769872	1.54707e-05	#N/A
