# Supplementary material for: Protocol for the quantification of melatonin and AFMK in cerebrospinal fluid by LC-MS/MS
Source: STAR Protoc. 2025 Oct 22;6(4):104145. doi: 10.1016/j.xpro.2025.104145 (PMC12590424; doi:10.1016/j.xpro.2025.104145)
Supplement: Data S3. Template quantifications and statistical analysis of 5-methoxytryptophol, related to expected outcomes (quantification and statistical analysis) [file mmc3.xlsx]

## Sheet: Calculations
									5-MT calibration curve coefficients	3000000	87089		Mel calibration curve coefficients	16406	-103.16		AFMK calibration curve coefficient	1328.5	-372.77
CFS A	Areas	5-MT (ppms)	5-MT theorical (g)	5-MT experimental (g)	Recuperation factor	5-MT standard addition (g)
Melatonin 233 -> 174.1	412.088
AFMK 265 --> 178.1	2.70941								5-MT standard (ppms)
5-MT 192.1 --> 174.1	663460	0.192124	0.0108166	0.014426	0.749795	0.0286			0.504407
CSF B
Melatonin 233 -> 174.1	150.647										Blanked Mel areas	Mel reconstituted sample (ppbs)	Mel sample (ppbs) (No recuperation factor)	Mel sample (ppbs)
AFMK 265 --> 178.1	66.1283									CFS A	401.476	0.0307592	0.017639	0.0235251
5-MT 192.1 --> 174.1	611570	0.174827	0.0098078	0.0128119	0.765521	0.0254				CSF B	140.034	0.0148235	0.00846408	0.0110566
											Blanked AFMK areas	AFMK reconstituted sample (ppbs)	AFMK sample (ppbs) (No recuperation factor)	AFMK sample (ppbs)
										CFS A	0.325986	0.28084	0.161049	0.214791
										CSF B	63.7449	0.328577	0.20104	0.262618

## Sheet: Standards curves
														Melatonin 233.1 -> 174.1
5-Metoxitryptophol 192.1 -> 174.1															Area	Melatonin (ppbs)								Area	Melatonin (ppbs)
		Area	5-MT (ppms)						Area	5-MT (ppms)				Cal 1	136.405	0.0106746							Cal 1	136.405	0.0106746
Cal 1		147523	0.0765959				Cal 1		147523	0.0765959				Cal 2	716.336	0.0574881							Cal 2	716.336	0.0574881
Cal 2		1.05686e+06	0.412507				Cal 2		1.05686e+06	0.412507				Cal 3	1734.68	0.108411							Cal 3	1734.68	0.108411
Cal 3		2.44093e+06	0.777906				Cal 3		2.44093e+06	0.777906				Cal 4	4113.48	0.269229
Cal 4		5.83199e+06	2.24606				Cal 4		5.83199e+06	2.24606				Cal 5	8925.56	0.540443
Cal 5		1.07688e+07	4.19323											Cal 6	20521.2	1.07926
Cal 6		1.82931e+07	7.74424
AFMK 265.1 -> 178.1
	Area	AFMK (ppbs)							Area	AFMK (ppbs)
Cal 1	439.889	0.574833						Cal 1	439.889	0.574833
Cal 2	3406.86	3.09576						Cal 2	3406.86	3.09576
Cal 3	8107.9	5.83799						Cal 3	8107.9	5.83799
Cal 4	18508	14.4981
Cal 5	38093.5	29.1031
Cal 6	76979.4	58.1186
