# Supplementary material for: Protocol for the quantification of melatonin and AFMK in cerebrospinal fluid by LC-MS/MS
Source: STAR Protoc. 2025 Oct 22;6(4):104145. doi: 10.1016/j.xpro.2025.104145 (PMC12590424; doi:10.1016/j.xpro.2025.104145)
Supplement: Data S4. Freeze and thaw and LOD-LOQ, related to troubleshooting [file mmc4.xlsx]

## Sheet: Freez-Thaw
Compound Method		Blank
Name	Transition	RT	Final Conc.	Accuracy	Area
AFMK 266	266,1 -> 179,1	5.2855			12.7184
Melatonin 234	234,1 -> 175,1	6.04505			11.2876
		Mel 1 ppb 1
		RT	Final Conc.	Accuracy	Area
		5.39245			17.6336
		6.0896			65615.4
		Mel 100 ppb 1
		RT	Final Conc.	Accuracy	Area
		5.3746			692.016
		6.07622			5.11635e+06
		Mel 1 ppm 1
		RT	Final Conc.	Accuracy	Area
		5.37022			5120.07
		6.07182			3.20973e+07
		Mel 1 ppb 3
		RT	Final Conc.	Accuracy	Area
		5.34343			29.3091
		6.06732			58047.8
		Mel 100 ppb 3
		RT	Final Conc.	Accuracy	Area
		5.3569			1163.76
		6.06295			4.04625e+06
		Mel 1 ppm 3
		RT	Final Conc.	Accuracy	Area
		5.35232			5905.85
		6.05837			3.20949e+07
		Mel 1 ppb 5
		RT	Final Conc.	Accuracy	Area
		5.33905			46.0873
		6.04957			63632.6
		Mel 100 ppb 5
		RT	Final Conc.	Accuracy	Area
		5.34787			2062.06
		6.04502			4.65524e+06
		Mel 1 ppm 5
		RT	Final Conc.	Accuracy	Area
		5.3256			7438.73
		6.04057			3.2427e+07
		AFMK 1 ppb 1
		RT	Final Conc.	Accuracy	Area
		5.33912			10587.3
		6.01843			434.038
		AFMK 100 ppb 1
		RT	Final Conc.	Accuracy	Area
		5.32568			767871
		6.02728			2383.78
		AFMK 1 ppm 1
		RT	Final Conc.	Accuracy	Area
		5.31663			5.04744e+06
		6.0316			43769.9
		AFMK 1 ppb 3
		RT	Final Conc.	Accuracy	Area
		5.3213			9051.05
		6.00062			55.996
		AFMK 100 ppb 3
		RT	Final Conc.	Accuracy	Area
		5.31668			747656
		6.0272			1971.06
		AFMK 1 ppm 3
		RT	Final Conc.	Accuracy	Area
		5.30345			5.18783e+06
		6.01842			28372.9
		AFMK 1 ppb 5
		RT	Final Conc.	Accuracy	Area
		5.30345			10406.2
		6.02733			81.809
		AFMK 100 ppb 5
		RT	Final Conc.	Accuracy	Area
		5.29895			754478
		6.00947			1978.86
		5-MT 1 ppm 1
		RT	Final Conc.	Accuracy	Area
		5.33455			6.00698
		5.99603			166.65
		5-MT 10 ppm 1
		RT	Final Conc.	Accuracy	Area
		5.25878			347.395
		6.00052			415.174
		5-MT 1 ppm 3
		RT	Final Conc.	Accuracy	Area
		5.34355			11.8688
		5.99167			217.463
		5-MT 10 ppm 3
		RT	Final Conc.	Accuracy	Area
		5.28103			60.0457
		6.05395			17.2511
		5- MT 1 ppm 5
		RT	Final Conc.	Accuracy	Area
		5.29895			28.5215
		6.02283			29.4532
		5-MT 10 ppm 5
		RT	Final Conc.	Accuracy	Area
		5.44593			5.81817
		5.97815			73.4928
		Blank
		RT	Final Conc.	Accuracy	Area
		5.31668			16.5948
		6.01828			10.3217
Area
Mel	1 cycle	3 cycle	5 cycle
1 ppb	65615.4	58047.8	63632.6	Slight degradation at low concentrations of melatonin upon freezing and thawing
100 ppb	5.11635e+06	4.04625e+06	4.65524e+06
1 ppm	3.20973e+07	3.20949e+07	3.2427e+07
Area
AFMK	1 cycle	3 cycle	5 cycle
1 ppb	10587.3	9051.05	10406.2
100 ppb	767871	747656	754478
1 ppm	5.04744e+06	5.18783e+06

## Sheet: Standards concentrations
13C-Mel		ppm/ppbs	13C-AFMK		ppm/ppbs
10.893		ppm	104.604		ppm
0.0776	1.08832	ppm	0.0098	1.32736	ppm
0.7767	1088.32	ppbs	0.7723	1327.36	ppbs
0.0756	0.108659	ppm	0.0732	0.125	ppm
0.7572	108.659	ppbs	0.7773	125	ppbs
0.009	0.00127402	ppm	0.009	0.00145068	ppm
0.7676	1.27402	ppbs	0.7755	1.45068	ppbs

## Sheet: LOD and LOQ
Blank		Area			Standard deviation	LOD (ppbs)	LOQ (ppbs)
AFMK	266,1 -> 179,1	12.7184	16.5948	11.6183	2.61417	0.0064936	0.0196776
Melatonin	234,1 -> 175,1	11.2876	10.3217	18.7389	4.60624	0.00079856	0.00241988
	Slope	19035			Slope	1328.5
		Area	Melatonin (ppbs)			Area	AFMK (ppbs)
	Cal 1	136.405	0.0106746		Cal 1	439.889	0.574833
	Cal 2	716.336	0.0574881		Cal 2	3406.86	3.09576
	Cal 3	1734.68	0.108411		Cal 3	8107.9	5.83799
	Cal 4	4113.48	0.269229		Cal 4	18508	14.4981
	Cal 5	8925.56	0.540443		Cal 5	38093.5	29.1031
	Cal 6	20521.2	1.07926		Cal 6	76979.4	58.1186
